# Supplementary material for: An Ant-Mimicking Jumping Spider Achieves Higher Predation Probability with Lower Success Rate When Exposed to Ethanol
Source: Insects. 2022 Nov 1;13(11):1009. doi: 10.3390/insects13111009 (PMC9694002; doi:10.3390/insects13111009)
Supplement: Supplementary file 1 [file insects-13-01009-s001.zip]

Archive with 1 entries (1 files):
- insects-1973150-supplementary.pdf
